# Supplementary material for: Self-Administered Cognitive Rehabilitation Using an Electronic Device in Subacute Stroke Patients: A Proof-of-Concept Study on Safety, Feasibility, and Preliminary Efficacy
Source: NeuroSci. 2025 Oct 30;6(4):109. doi: 10.3390/neurosci6040109 (PMC12642014; doi:10.3390/neurosci6040109)
Supplement: Supplementary file 1 [file neurosci-06-00109-s001.zip]

Archive with 1 entries (1 files):
- neurosci-3848005-supplementary.pdf
